# Supplementary material for: Effect of Low-Temperature Plasma Sterilization on the Quality of Pre-Prepared Tomato-Stewed Beef Brisket During Storage: Microorganism, Freshness, Protein Oxidation and Flavor Characteristics
Source: Foods. 2025 Mar 22;14(7):1106. doi: 10.3390/foods14071106 (PMC11988737; doi:10.3390/foods14071106)
Supplement: Supplementary file 1 [file foods-14-01106-s001.zip]

Archive with 1 entries (1 files):
- foods-3524370-supplementary.pdf
